# Supplementary material for: Novel Plasma Metabolomic Markers Associated with Diabetes Progression in Older Puerto Ricans
Source: Metabolites. 2022 Jun 2;12(6):513. doi: 10.3390/metabo12060513 (PMC9227184; doi:10.3390/metabo12060513)
Supplement: Supplementary file 1 [file metabolites-12-00513-s001.zip]

Archive with 1 entries (1 files):
- metabolites-1737887-supplementary.pdf
